# Supplementary material for: RNA-binding proteins direct myogenic cell fate decisions
Source: eLife. 2022 Jun 13;11:e75844. doi: 10.7554/eLife.75844 (PMC9191894; doi:10.7554/eLife.75844)
Supplement: Figure 3—figure supplement 1—source data 1. — Raw and annotated Western blot image of Hnrnpa2b1 and Gapdh protein expression from whole uninjured (UI) and 5 days post injury mouse tibialis anterior muscle. [file elife-75844-fig3-figsupp1-data1.zip]

Archive with 5 entries (5 files):
- Figure S3 - Source data/Fig_S3B_blot_ladder_raw.png
- Figure S3 - Source data/Fig_S3B_GAPDH_blot_annotated.png
- Figure S3 - Source data/Fig_S3B_GAPDH_blot_raw.jpg
- Figure S3 - Source data/Fig_S3B_Hnrnpa2b1_blot_annotated.png
- Figure S3 - Source data/Fig_S3B_Hnrnpa2b1_blot_raw.jpg
