# Supplementary material for: RNA-binding proteins direct myogenic cell fate decisions
Source: eLife. 2022 Jun 13;11:e75844. doi: 10.7554/eLife.75844 (PMC9191894; doi:10.7554/eLife.75844)
Supplement: Figure 4—source data 1. — Raw and annotated Western blot image of Hnrnpa2b1 and Gapdh in wild type (WT) and Hnrnpa2b1 knockout (KO C2C12 myoblasts). [file elife-75844-fig4-data1.zip]

Archive with 5 entries (5 files):
- Figure 4 and S4 - Source data/S4C_A2B1_annotated_blot.png
- Figure 4 and S4 - Source data/S4C_A2B1_raw_blot.jpg
- Figure 4 and S4 - Source data/S4C_GAPDH_annotated_blot.png
- Figure 4 and S4 - Source data/S4C_GAPDH_raw_blot.jpg
- Figure 4 and S4 - Source data/S4C_ladder_raw.jpg
